# Supplementary material for: Pharmacokinetic/Pharmacodynamic Evaluation of Aztreonam/Amoxicillin/Clavulanate Combination against New Delhi Metallo-β-Lactamase and Serine-β-Lactamase Co-Producing Escherichia coli and Klebsiella pneumoniae
Source: Pharmaceutics. 2023 Jan 11;15(1):251. doi: 10.3390/pharmaceutics15010251 (PMC9865866; doi:10.3390/pharmaceutics15010251)
Supplement: Supplementary file 1 [file pharmaceutics-15-00251-s001.zip]

Archive with 1 entries (1 files):
- pharmaceutics-2141590-supplementary.pdf
